# Supplementary material for: Traditions for Future Cross-National Food Security—Food and Foraging Practices among Different Native Communities in the Western Himalayas
Source: Biology (Basel). 2022 Mar 16;11(3):455. doi: 10.3390/biology11030455 (PMC8944997; doi:10.3390/biology11030455)
Supplement: Supplementary file 1 [file biology-11-00455-s001.zip]

Archive with 1 entries (1 files):
- biology-1553935-supplementary.pdf
